# Supplementary material for: Costs of weaponry: Unarmed males sire more offspring than armed males in a male‐dimorphic mite
Source: J Evol Biol. 2018 Dec 3;32(2):153–62. doi: 10.1111/jeb.13402 (PMC7379726; doi:10.1111/jeb.13402)
Supplement: Supplementary file 2 [file JEB-32-153-s002.xlsx]

## Sheet: Notes
	Dataset for:
	Costs of weaponry: unarmed males sire more offspring than armed males in a male-dimorphic mite
	Single mating experiment
	Data was omitted if i) the female laid no eggs during the trial (column: 'Fecundity') or during the week of feeding after the trial (column: 'Fed_fecundity) or ii) if the female was not alive at the end of the ovipositing period.
	Column name:	Explanation
	Block	Replicate block number in chronological order. At most five replicate blocks were overlapping
	Male_pop_num	Four stock cultures were available in our labs, each was assigned a number. This number refers to which population the male in the couple is obtained from.
	Female_pop_num	Four stock cultures were available in our labs, each was assigned a number. This number refers to which population the female in the couple is obtained from.
	Mite_number	Within each replicate block a number (starting from 1) was assigned to each mite. Unique within each replicate block
	Mite_ID	Combination of the replicate block number and mite number, separated by a dot. Unique number.
	Morph	Male morph of the male in the couple: fighter or scrambler
	Nutr_State	Nutritional state of the male in the couple: starved or fed. This is after the initial eight days during which all males were fed (see Fig. 1)
	Mating_week	Weeks after the initial eight feeding days after which the male mated with a female
	Male_length_1	The male’s length after adult emergence (in µm).
	Male_length_2	The male’s length before mating (in µm).
	Female_length	The female’s length after mating (in µm).
	Fecundity	The total number of eggs laid by the female one week after mating
	Fed_fecundity	The total number of eggs laid by the female after they were fed for a week after the 'Fecundity' trial
	Omitted	Data omitted for the analyses are marked 'Yes'; data not omitted are marked "No". See conditions for removal above.
	Multiple matings experiment
	Data was omitted if i) a male did not produce offspring in all previous mating rounds (only for mating 2 and 3) or ii) if the female was not alive at the end of the ovipositing period.
	Column name:	Explanation
	Mite_ID	Unique ID number for each male mite
	Morph	Male morph: fighter or scrambler
	Nutr_State	Nutrional state of the male from maturation onwards
	Mating1	Did the male copulate with the female during the first mating (yes/no)?
	Offspring1	Number of offspring produced after the first mating
	Omitted1	'Yes' means this data point have been removed for analysis of the first mating (see reasons for omitting above)
	Mating2	Did the male copulate with the female during the second mating (yes/no)?
	Offspring2	Number of offspring produced after the second mating
	Omitted2	'Yes' means this data point have been removed for analysis of the second mating (see reasons for omitting above)
	Mating3	Did the male copulate with the female during the third mating (yes/no)?
	Offspring3	Number of offspring produced after the third mating
	Omitted3	'Yes' means this data point have been removed for analysis of the third mating (see reasons for omitting above)

## Sheet: Single mating experiment
Block	Male_pop_num	Female_pop_num	Mite_number	Mite_ID	Morph	Nutr_State	Mating_week	Male_length_1	Male_length_2	Female_length	Fecundity	Fed_fecundity	Omitted
1	1	1	1	1.1	Fighter	Fed	1	523.572	530.198	529.537	0	NA	Yes
1	1	1	3	1.3	Fighter	Starved	1	485.018	467.995	418.469	0	NA	Yes
1	1	2	4	1.4	Fighter	Fed	2	464.949	496.102	484.739	0	NA	Yes
1	1	3	6	1.6	Scrambler	Fed	2	469.299	487.35	637.551	0	NA	Yes
1	1	4	7	1.7	Fighter	Starved	2	468.481	512.942	614.369	0	NA	Yes
1	1	2	9	1.9	Scrambler	Starved	2	426.493	441.074	517.957	0	NA	Yes
1	1	1	10	1.10	Scrambler	Fed	1	450.123	504.529	548.022	0	NA	Yes
1	1	1	11	1.11	Scrambler	Starved	1	452.525	442.766	496.83	3	NA	No
1	1	3	12	1.12	Scrambler	Fed	2	490.605	533.859	570.649	0	NA	Yes
1	1	4	14	1.14	Fighter	Starved	1	518.796	504.511	587.364	0	NA	Yes
1	1	4	15	1.15	Scrambler	Starved	2	461.362	460.611	659.792	0	NA	Yes
1	2	1	19	1.19	Fighter	Fed	2	451.41	413.827	540.613	0	NA	Yes
1	2	3	20	1.20	Fighter	Starved	2	579.26	516.883	550.134	0	NA	Yes
1	2	4	24	1.24	Scrambler	Fed	1	520.602	531.796	520.176	0	NA	Yes
1	2	4	25	1.25	Scrambler	Starved	1	505.594	524.039	591.775	0	NA	Yes
1	2	4	26	1.26	Scrambler	Fed	2	475.975	510.734	559.591	0	NA	Yes
1	2	1	29	1.29	Scrambler	Starved	2	470.883	503.645	564.401	0	NA	Yes
1	2	3	30	1.30	Fighter	Starved	1	441.664	476.876	532.098	1	NA	No
1	2	3	31	1.31	Scrambler	Fed	1	490.641	509.366	571.213	1	NA	No
1	3	4	40	1.40	Fighter	Starved	2	473.522	498.623	566.544	0	NA	Yes
1	3	1	42	1.42	Fighter	Starved	1	490.462	483.079	539.727	0	NA	Yes
1	3	4	47	1.47	Scrambler	Starved	1	509.315	528.586	579.361	0	NA	Yes
1	4	1	51	1.51	Scrambler	Fed	2	391.656	440.524	481.683	5	NA	No
1	4	2	52	1.52	Fighter	Fed	2	486.934	507.761	534.647	0	NA	Yes
1	4	4	54	1.54	Fighter	Fed	1	448.45	472.897	553.148	0	NA	Yes
1	4	3	56	1.56	Fighter	Starved	1	423.854	447.928	541.671	1	NA	No
1	4	2	59	1.59	Scrambler	Starved	2	508.59	524.551	534.872	0	NA	Yes
1	4	3	61	1.61	Fighter	Fed	2	435.286	477.332	540.033	0	NA	Yes
1	4	1	63	1.63	Fighter	Starved	2	499.576	517.508	533.248	0	NA	Yes
1	4	2	64	1.64	Fighter	Starved	2	461.533	472.743	588.782	NA	NA	Yes
2	1	4	5	2.5	Fighter	Starved	1	463.867	494.375	549.686	0	NA	Yes
2	4	2	19	2.19	Scrambler	Fed	2	483.977	475.749	499.31	0	NA	Yes
2	4	1	23	2.23	Fighter	Fed	2	482.085	520.061	513.696	0	NA	Yes
2	4	1	24	2.24	Scrambler	Starved	2	487.667	518.28	519.249	0	NA	Yes
2	4	2	32	2.32	Fighter	Fed	1	474.819	516.859	525.643	0	NA	Yes
2	4	1	33	2.33	Scrambler	Fed	1	518.228	530.974	503.402	0	NA	Yes
2	3	4	41	2.41	Fighter	Starved	2	461.615	501.07	449.313	0	NA	Yes
2	3	1	42	2.42	Fighter	Fed	1	519.46	535.663	495.328	0	NA	Yes
2	3	2	44	2.44	Scrambler	Starved	2	480.965	464.903	512.177	0	NA	Yes
2	3	2	50	2.50	Fighter	Fed	2	515.47	566.066	552.779	3	NA	No
2	3	4	51	2.51	Scrambler	Fed	2	562.422	595.636	452.975	0	NA	Yes
2	3	1	52	2.52	Scrambler	Starved	1	450.337	473.539	573.165	0	NA	Yes
2	3	2	53	2.53	Fighter	Starved	1	452.23	480.562	561.217	0	NA	Yes
2	2	3	60	2.60	Scrambler	Starved	2	467.412	530.342	531.306	0	NA	Yes
2	2	1	61	2.61	Fighter	Starved	2	499.587	518.833	450.79	0	NA	Yes
2	2	1	67	2.67	Fighter	Starved	1	481.249	500.962	571.769	0	NA	Yes
2	2	4	70	2.70	Fighter	Fed	1	456.088	473.414	587.412	0	NA	Yes
2	2	3	71	2.71	Fighter	Fed	2	452.74	521.88	514.203	0	NA	Yes
2	2	3	72	2.72	Scrambler	Fed	2	432.57	432.961	522.18	0	NA	Yes
3	1	2	9	3.9	Fighter	Fed	1	470.651	501.819	477.781	0	NA	Yes
3	1	4	10	3.10	Scrambler	Fed	1	435.702	462.449	463.353	0	NA	Yes
3	1	2	18	3.18	Fighter	Fed	2	471.01	490.771	509.381	0	NA	Yes
3	1	3	19	3.19	Scrambler	Fed	2	471.095	497.292	565.585	0	21	No
3	2	1	24	3.24	Fighter	Starved	1	465.343	424.687	535.499	0	NA	Yes
3	2	1	25	3.25	Scrambler	Starved	1	473.009	501.823	486.228	0	NA	Yes
3	2	4	29	3.29	Scrambler	Fed	1	453.052	489.889	466.692	1	NA	No
3	2	1	30	3.30	Scrambler	Fed	2	509.994	534.788	594.79	0	22	No
3	3	2	31	3.31	Scrambler	Starved	1	537.285	549.058	523.582	0	NA	Yes
3	3	2	32	3.32	Fighter	Starved	2	452.52	470.171	492.314	0	NA	Yes
3	3	1	34	3.34	Fighter	Fed	1	444.828	482.531	498.055	0	NA	Yes
3	3	4	35	3.35	Fighter	Fed	2	445.453	451.705	580.265	0	NA	Yes
3	3	2	39	3.39	Scrambler	Starved	2	441.226	482.317	504.22	0	0	Yes
3	3	2	50	3.50	Scrambler	Fed	1	503.638	525.09	533.947	0	NA	Yes
3	4	3	51	3.51	Fighter	Fed	2	515.112	528.759	588.559	0	NA	Yes
3	4	1	52	3.52	Scrambler	Fed	2	507.099	548.02	539.325	0	2	No
3	4	3	53	3.53	Scrambler	Starved	1	465.056	473.077	538.877	0	NA	Yes
3	4	3	54	3.54	Fighter	Starved	1	486.036	453.25	524.462	0	NA	Yes
3	4	2	59	3.59	Fighter	Starved	2	504.877	457.277	472.529	0	NA	Yes
3	4	3	60	3.60	Scrambler	Starved	2	489.282	497.136	543.755	0	20	No
3	4	4	65	3.65	Fighter	Starved	2	502.664	521.566	520.693	0	NA	Yes
3	4	1	66	3.66	Scrambler	Starved	2	469.708	494.291	556.854	0	NA	Yes
4	1	2	1	4.1	Fighter	Fed	1	513.824	500.816	517.803	0	NA	Yes
4	1	3	2	4.2	Fighter	Starved	1	458.749	489.985	548.892	0	NA	Yes
4	1	2	8	4.8	Scrambler	Fed	1	488.285	521.471	518.146	0	NA	Yes
4	1	2	13	4.13	Scrambler	Fed	2	489.471	526.778	460.215	0	0	Yes
4	2	3	23	4.23	Fighter	Fed	2	495.603	545.619	510.756	0	1	No
4	2	4	25	4.25	Fighter	Starved	2	498.524	536.937	497.822	0	3	No
4	2	4	34	4.34	Scrambler	Starved	1	493.367	551.978	561.865	0	NA	Yes
4	3	1	40	4.40	Scrambler	Starved	2	490.003	552.52	490.766	0	0	Yes
4	3	2	42	4.42	Fighter	Fed	2	454.18	475.284	504.367	0	0	Yes
4	4	3	48	4.48	Scrambler	Fed	1	451.449	508.084	537.724	0	NA	Yes
4	4	3	51	4.51	Scrambler	Fed	2	419.189	431.678	475.549	0	0	Yes
4	4	1	52	4.52	Fighter	Starved	1	462.932	489.781	574.553	0	NA	Yes
4	4	2	54	4.54	Scrambler	Starved	1	496.496	532.156	454.216	0	NA	Yes
4	4	3	55	4.55	Scrambler	Starved	2	497.622	535.01	489.448	0	11	No
4	4	3	56	4.56	Fighter	Starved	2	411.731	432.434	632.907	7	NA	No
5	1	4	16	5.16	Fighter	Starved	2	470.079	490.759	476.39	0	0	Yes
5	1	2	19	5.19	Scrambler	Fed	1	417.139	468.3	448.85	0	2	No
5	2	3	21	5.21	Fighter	Fed	2	477.862	507.698	511.48	0	0	Yes
5	2	4	22	5.22	Scrambler	Fed	2	466.792	516.442	564.694	0	82	No
5	2	1	34	5.34	Fighter	Starved	2	491.826	505.081	486.226	0	24	No
5	2	3	36	5.36	Fighter	Fed	2	463.206	460.71	478.229	0	21	No
5	2	4	38	5.38	Scrambler	Starved	1	422.759	462.697	498.353	1	NA	No
5	3	1	41	5.41	Fighter	Starved	1	455.385	487.451	504.434	1	NA	No
5	3	2	42	5.42	Fighter	Starved	1	459.218	471.75	473.26	1	NA	No
5	3	1	46	5.46	Scrambler	Starved	2	440.002	474.373	552.662	0	9	No
5	3	4	51	5.51	Fighter	Fed	2	475.992	493.122	541.13	0	36	No
5	3	1	56	5.56	Fighter	Starved	1	436.108	497.106	496.013	0	15	No
5	3	2	57	5.57	Scrambler	Fed	1	470.577	479.487	633.051	8	NA	No
5	4	1	61	5.61	Scrambler	Fed	2	474.369	508.149	560.499	0	NA	Yes
5	4	2	62	5.62	Scrambler	Starved	1	459.51	492.888	614.18	4	NA	No
5	4	3	65	5.65	Scrambler	Starved	2	485.421	493.352	440.126	0	7	No
5	4	2	71	5.71	Fighter	Fed	1	428.738	493.982	446.544	0	3	No
5	4	2	74	5.74	Scrambler	Fed	2	426.924	490.823	510.425	NA	NA	Yes
5	4	1	75	5.75	Scrambler	Starved	1	434.225	424.37	486.226	0	0	Yes
5	4	2	76	5.76	Scrambler	Starved	2	453.106	463.267	517.79	0	0	Yes
6	1	2	6	6.6	Scrambler	Fed	1	493.871	494.127	500.192	0	0	Yes
6	1	2	12	6.12	Fighter	Fed	1	440.002	503.859	562.836	0	28	No
6	2	4	19	6.19	Fighter	Starved	2	472.411	526.056	524.589	0	33	No
6	2	1	20	6.20	Fighter	Fed	2	458.344	493.623	576.836	NA	NA	Yes
6	2	3	27	6.27	Scrambler	Starved	2	460.689	505.12	483.344	0	4	No
6	2	3	28	6.28	Fighter	Fed	1	491.383	493.874	527.234	0	11	No
6	2	4	33	6.33	Fighter	Starved	1	419.779	440.757	513.224	0	24	No
6	3	1	46	6.46	Fighter	Starved	1	427.235	479.22	484.781	0	6	No
6	3	4	47	6.47	Scrambler	Fed	1	442.961	501.172	469.842	0	0	Yes
6	3	1	48	6.48	Scrambler	Fed	2	462.572	419.883	485.295	0	0	Yes
6	4	2	59	6.59	Scrambler	Starved	2	503.881	524.992	474.012	0	22	No
7	1	2	1	7.1	Fighter	Fed	2	456.307	478.728	448.759	0	NA	Yes
7	1	4	5	7.5	Scrambler	Fed	1	430.056	474.075	511.947	0	6	No
7	1	2	6	7.6	Fighter	Starved	1	469.113	477.982	515.72	0	69	No
7	1	3	7	7.7	Fighter	Starved	2	449.374	500.087	449.989	0	NA	Yes
7	1	4	8	7.8	Fighter	Starved	2	415.61	455.011	428.738	0	NA	Yes
7	1	2	9	7.9	Scrambler	Fed	2	474.268	522.456	512.793	0	NA	Yes
7	1	3	13	7.13	Fighter	Starved	1	481.178	457.476	519.113	0	37	No
7	1	4	14	7.14	Fighter	Fed	1	456.195	486.716	487.173	0	38	No
7	1	2	19	7.19	Fighter	Fed	2	511.417	519.777	496.571	0	NA	Yes
7	1	3	24	7.24	Fighter	Fed	1	451.199	469.996	486.945	0	0	Yes
7	2	4	26	7.26	Fighter	Starved	1	461.84	451.339	487.462	0	0	Yes
7	2	1	27	7.27	Scrambler	Starved	1	483.682	520.729	485.003	0	6	No
7	2	3	29	7.29	Scrambler	Starved	2	491.069	517.74	469.97	0	NA	Yes
7	2	1	41	7.41	Fighter	Fed	1	470.37	482.417	551.66	0	7	No
7	3	4	44	7.44	Scrambler	Fed	1	429.413	503.727	511.247	0	5	No
7	3	1	45	7.45	Scrambler	Fed	2	470.057	492.099	417.245	0	NA	Yes
7	3	2	47	7.47	Scrambler	Starved	1	498.824	519.271	473.394	0	0	Yes
7	3	1	50	7.50	Fighter	Starved	2	489.383	507.779	408.93	1	NA	No
7	3	2	52	7.52	Fighter	Starved	1	472.054	521.114	512.214	0	18	No
7	3	1	56	7.56	Scrambler	Fed	1	497.336	517.684	498.335	0	11	No
7	3	2	60	7.60	Scrambler	Fed	2	488.716	510.138	501.328	0	NA	Yes
7	4	4	78	7.78	Scrambler	Fed	2	479.341	490.066	593.422	0	NA	Yes
7	4	3	79	7.79	Scrambler	Starved	1	471.036	486.658	435.078	0	2	No
7	4	2	81	7.81	Fighter	Fed	2	484.074	481.583	506.742	0	NA	Yes
8	1	3	1	8.1	Fighter	Fed	2	470.386	512.978	NA	0	8	Yes
8	1	2	5	8.5	Scrambler	Fed	1	450.453	512.466	446.545	0	NA	Yes
8	1	3	11	8.11	Fighter	Fed	1	470.557	506.338	400.812	NA	NA	Yes
8	2	4	16	8.16	Scrambler	Fed	2	490.325	512.573	530.963	0	9	No
8	2	4	22	8.22	Fighter	Starved	1	486.166	516.95	465.6	0	NA	Yes
8	2	4	23	8.23	Fighter	Starved	2	460.798	445.397	455.618	0	0	Yes
8	2	1	25	8.25	Scrambler	Starved	1	452.916	498.741	513.374	0	NA	Yes
8	2	3	34	8.34	Fighter	Starved	1	464.454	499.232	534.553	0	NA	Yes
8	2	1	35	8.35	Fighter	Fed	2	462.62	473.238	570.231	0	NA	Yes
8	2	4	36	8.36	Fighter	Fed	1	472.435	516.491	507.431	0	NA	Yes
8	3	1	45	8.45	Scrambler	Fed	1	460.241	463.708	494.771	0	NA	Yes
8	3	2	46	8.46	Scrambler	Fed	2	468.256	540.177	476.307	0	0	Yes
8	3	2	52	8.52	Fighter	Starved	2	456.641	496.479	522.619	0	45	No
8	4	2	60	8.60	Scrambler	Starved	1	493.306	541.828	451.223	0	NA	Yes
8	4	2	65	8.65	Scrambler	Starved	2	491.657	536.964	599.356	0	35	No
9	1	4	8	9.8	Scrambler	Fed	2	449.364	468.379	487.015	0	3	No
9	1	2	12	9.12	Fighter	Starved	2	490.072	491.878	529.567	0	51	No
9	1	3	15	9.15	Fighter	Starved	1	440.674	433.727	483.476	0	0	Yes
9	2	4	17	9.17	Fighter	Fed	1	445.751	491.448	451.389	0	0	Yes
9	2	1	19	9.19	Scrambler	Starved	1	452.107	454.16	466.57	0	4	No
9	2	3	23	9.23	Scrambler	Starved	2	368.301	456.538	478.764	0	0	Yes
9	2	3	29	9.29	Scrambler	Fed	1	435.609	450.097	426.988	0	0	Yes
9	2	4	30	9.30	Scrambler	Fed	2	446.398	520.787	514.121	0	2	No
9	2	1	31	9.31	Scrambler	Starved	1	378.048	448.645	586.499	7	NA	No
9	2	3	35	9.35	Scrambler	Starved	2	468.552	470.827	539.053	NA	NA	Yes
9	3	4	39	9.39	Fighter	Starved	1	463.02	452.043	493.388	0	0	Yes
9	3	2	52	9.52	Fighter	Fed	2	456.793	455.708	517.063	0	11	No
9	3	4	55	9.55	Fighter	Starved	1	480.857	481.241	502.772	0	0	Yes
9	4	3	65	9.65	Fighter	Starved	2	419.765	454.815	506.091	0	4	No
9	4	2	70	9.70	Fighter	Fed	2	441.035	474.781	567.682	2	NA	No
10	1	3	4	10.4	Scrambler	Fed	1	460.189	482.843	460.502	NA	NA	Yes
10	1	2	13	10.13	Scrambler	Starved	1	486.863	502.454	561.953	0	NA	Yes
10	1	3	17	10.17	Scrambler	Starved	2	445.333	498.549	545.911	2	NA	No
10	2	1	26	10.26	Fighter	Starved	2	489.384	460.543	563.698	3	NA	No
10	2	3	28	10.28	Scrambler	Fed	1	484.692	469.966	622.961	5	NA	No
10	2	4	31	10.31	Fighter	Starved	1	506.338	495.022	484.539	0	3	No
10	2	1	37	10.37	Fighter	Fed	2	494.508	529.805	487.958	0	NA	Yes
10	3	1	43	10.43	Scrambler	Fed	2	469.583	509.146	459.234	0	1	No
10	3	2	45	10.45	Fighter	Starved	1	504.951	542.851	500.806	0	0	Yes
10	3	1	50	10.50	Fighter	Fed	2	457.249	516.447	488.873	0	13	No
10	3	2	53	10.53	Fighter	Fed	1	441.075	475.244	525.224	0	3	No
10	3	4	55	10.55	Fighter	Starved	2	452.686	442.655	563.183	0	18	No
10	4	2	57	10.57	Scrambler	Fed	1	508.748	486.958	530.496	3	NA	No
10	4	1	64	10.64	Scrambler	Fed	2	428.304	477.7	452.502	0	37	No
10	4	2	69	10.69	Fighter	Starved	2	437.802	468.012	528.898	0	45	No
10	4	3	72	10.72	Fighter	Fed	1	410.056	453.821	454.569	0	NA	Yes
10	4	1	77	10.77	Fighter	Fed	1	501.843	521.524	501.19	0	51	No

## Sheet: Multiple matings experiment
Mite_ID	Morph	Nutr_State	Mating1	Offspring1	Omitted1	Mating2	Offspring2	Omitted2	Mating3	Offspring3	Omitted3
1	Fighter	Starved	No	NA	Yes	No	NA	Yes	No	NA	Yes
2	Scrambler	Starved	Yes	0	No	No	NA	Yes	No	NA	Yes
3	Fighter	Starved	Yes	0	No	No	NA	Yes	No	NA	Yes
4	Fighter	Starved	Yes	73	No	No	NA	Yes	No	NA	Yes
5	Scrambler	Fed	No	NA	Yes	Yes	18	Yes	Yes	0	Yes
6	Fighter	Fed	No	NA	Yes	No	NA	Yes	No	NA	Yes
7	Fighter	Fed	No	NA	Yes	No	NA	Yes	No	NA	Yes
8	Scrambler	Fed	Yes	114	No	No	NA	Yes	No	NA	Yes
9	Fighter	Starved	Yes	48	No	No	NA	Yes	No	NA	Yes
10	Fighter	Fed	No	NA	Yes	No	NA	Yes	No	NA	Yes
11	Scrambler	Fed	Yes	0	No	No	NA	Yes	Yes	0	Yes
12	Fighter	Fed	Yes	0	No	No	NA	Yes	No	NA	Yes
13	Fighter	Starved	Yes	54	No	No	NA	Yes	No	NA	Yes
14	Scrambler	Starved	Yes	48	No	No	NA	Yes	No	NA	Yes
15	Fighter	Fed	No	NA	Yes	No	NA	Yes	No	NA	Yes
16	Scrambler	Fed	No	NA	Yes	No	NA	Yes	No	NA	Yes
17	Fighter	Fed	No	NA	Yes	No	NA	Yes	No	NA	Yes
18	Fighter	Starved	Yes	46	No	Yes	7	No	No	NA	Yes
19	Scrambler	Starved	Yes	109	No	No	NA	Yes	No	NA	Yes
20	Fighter	Fed	Yes	0	No	No	NA	Yes	No	NA	Yes
21	Fighter	Starved	Yes	41	No	No	NA	Yes	No	NA	Yes
22	Fighter	Starved	Yes	0	No	No	NA	Yes	No	NA	Yes
23	Fighter	Fed	No	NA	Yes	No	NA	Yes	No	NA	Yes
24	Fighter	Fed	No	NA	Yes	No	NA	Yes	No	NA	Yes
25	Fighter	Starved	Yes	0	No	No	NA	Yes	No	NA	Yes
26	Fighter	Fed	No	NA	Yes	Yes	0	Yes	No	NA	Yes
27	Fighter	Starved	Yes	0	No	No	NA	Yes	No	NA	Yes
28	Scrambler	Fed	Yes	69	No	No	NA	Yes	No	NA	Yes
29	Scrambler	Fed	No	NA	Yes	No	NA	Yes	No	NA	Yes
30	Fighter	Fed	No	NA	Yes	Yes	0	Yes	No	NA	Yes
31	Fighter	Starved	No	NA	Yes	No	NA	Yes	No	NA	Yes
32	Scrambler	Starved	No	NA	Yes	No	NA	Yes	No	NA	Yes
33	Fighter	Starved	No	NA	Yes	No	NA	Yes	No	NA	Yes
34	Fighter	Starved	No	NA	Yes	No	NA	Yes	No	NA	Yes
35	Fighter	Starved	Yes	80	No	No	NA	Yes	No	NA	Yes
36	Fighter	Starved	No	NA	Yes	No	NA	Yes	No	NA	Yes
37	Fighter	Fed	Yes	0	No	No	NA	Yes	No	NA	Yes
38	Fighter	Fed	No	NA	Yes	No	NA	Yes	No	NA	Yes
39	Fighter	Fed	No	NA	Yes	No	NA	Yes	No	NA	Yes
40	Fighter	Fed	No	NA	Yes	No	NA	Yes	No	NA	Yes
41	Scrambler	Fed	No	NA	Yes	No	NA	Yes	No	NA	Yes
42	Fighter	Fed	No	NA	Yes	No	NA	Yes	No	NA	Yes
43	Scrambler	Starved	No	NA	Yes	No	NA	Yes	No	NA	Yes
44	Fighter	Starved	No	NA	Yes	No	NA	Yes	No	NA	Yes
45	Scrambler	Fed	No	NA	Yes	No	NA	Yes	No	NA	Yes
46	Fighter	Starved	Yes	21	No	Yes	0	No	Yes	0	Yes
47	Fighter	Fed	No	NA	Yes	No	NA	Yes	No	NA	Yes
48	Fighter	Starved	Yes	111	No	Yes	55	No	No	NA	Yes
49	Scrambler	Fed	Yes	66	No	No	NA	Yes	No	NA	Yes
50	Fighter	Fed	Yes	71	No	Yes	25	No	No	NA	Yes
51	Fighter	Starved	No	NA	Yes	No	NA	Yes	No	NA	Yes
52	Fighter	Fed	No	NA	Yes	No	NA	Yes	No	NA	Yes
53	Fighter	Fed	Yes	79	No	No	NA	Yes	No	NA	Yes
54	Fighter	Starved	Yes	14	No	No	NA	Yes	No	NA	Yes
55	Fighter	Starved	Yes	0	No	No	NA	Yes	No	NA	Yes
56	Fighter	Starved	Yes	41	No	Yes	NA	Yes	No	NA	Yes
57	Fighter	Starved	Yes	NA	Yes	No	NA	Yes	No	NA	Yes
58	Fighter	Starved	Yes	0	No	No	NA	Yes	No	NA	Yes
59	Fighter	Starved	No	NA	Yes	Yes	0	Yes	No	NA	Yes
60	Fighter	Fed	No	NA	Yes	No	NA	Yes	No	NA	Yes
61	Fighter	Fed	Yes	92	No	No	NA	Yes	No	NA	Yes
62	Fighter	Fed	No	NA	Yes	No	NA	Yes	No	NA	Yes
63	Fighter	Fed	Yes	51	No	No	NA	Yes	No	NA	Yes
64	Fighter	Fed	No	NA	Yes	No	NA	Yes	No	NA	Yes
65	Fighter	Starved	Yes	0	No	No	NA	Yes	No	NA	Yes
66	Fighter	Starved	No	NA	Yes	No	NA	Yes	No	NA	Yes
67	Fighter	Starved	No	NA	Yes	No	NA	Yes	No	NA	Yes
68	Scrambler	Starved	No	NA	Yes	No	NA	Yes	No	NA	Yes
69	Scrambler	Fed	Yes	178	No	No	NA	Yes	No	NA	Yes
70	Scrambler	Starved	No	NA	Yes	No	NA	Yes	No	NA	Yes
71	Fighter	Fed	Yes	41	No	No	NA	Yes	No	NA	Yes
72	Scrambler	Starved	No	NA	Yes	No	NA	Yes	No	NA	Yes
73	Scrambler	Starved	Yes	NA	Yes	No	NA	Yes	No	NA	Yes
74	Scrambler	Starved	Yes	39	No	No	NA	Yes	No	NA	Yes
75	Fighter	Fed	Yes	87	No	No	NA	Yes	No	NA	Yes
76	Fighter	Starved	No	NA	Yes	No	NA	Yes	No	NA	Yes
77	Fighter	Fed	Yes	NA	Yes	Yes	NA	Yes	No	NA	Yes
78	Fighter	Fed	Yes	NA	Yes	No	NA	Yes	No	NA	Yes
79	Fighter	Starved	No	NA	Yes	No	NA	Yes	No	NA	Yes
80	Scrambler	Fed	Yes	142	No	No	NA	Yes	No	NA	Yes
81	Scrambler	Fed	No	NA	Yes	No	NA	Yes	No	NA	Yes
82	Scrambler	Fed	No	NA	Yes	No	NA	Yes	No	NA	Yes
83	Scrambler	Starved	No	NA	Yes	No	NA	Yes	No	NA	Yes
84	Scrambler	Starved	No	NA	Yes	No	NA	Yes	No	NA	Yes
85	Scrambler	Starved	No	NA	Yes	No	NA	Yes	No	NA	Yes
86	Fighter	Fed	Yes	31	No	No	NA	Yes	No	NA	Yes
87	Fighter	Starved	No	NA	Yes	No	NA	Yes	No	NA	Yes
88	Scrambler	Fed	No	NA	Yes	No	NA	Yes	No	NA	Yes
89	Fighter	Starved	No	NA	Yes	No	NA	Yes	No	NA	Yes
90	Scrambler	Starved	No	NA	Yes	No	NA	Yes	No	NA	Yes
91	Fighter	Starved	No	NA	Yes	No	NA	Yes	No	NA	Yes
